# Supplementary material for: Microscopic Response Mechanism of Epsilon-Negative and Epsilon-Near-Zero Metacomposites
Source: Research (Wash D C). 2025 Feb 1;8:0556. doi: 10.34133/research.0556 (PMC11694408; doi:10.34133/research.0556)
Supplement: Supplementary 1 — Supplementary Text Figs. S1 to S41 Movie S1 [file research.0556.f1.zip]

Archive with 2 entries (2 files):
- CT IMAGES OF METACOMPOSITES.mp4
- Supporting Information-REVISED.docx
